# Supplementary material for: Increased competency of registered dietitian nutritionists in physical examination skills after simulation-based education in the United States
Source: J Educ Eval Health Prof. 2020 Dec 14;17:40. doi: 10.3352/jeehp.2020.17.40 (PMC7857069; doi:10.3352/jeehp.2020.17.40)
Supplement: Supplementary file 1 [file jeehp-17-40-dataset1.xlsx]

## Sheet: MacQuillan Full Data Complete
Code#	NFPE_cat	NFPE_Recode	Yrs_RD	Degree_Type	PrePost	Rater	@1.1	@1.2	@1.3	@1.4	@1.5	Average1	Avg1_binary	@2.1	@2.2	@2.3	@2.4	@2.5	Avg2_binary	Average_2	@3.1	@3.2	Avg3_binary	Average3	@4.1	@4.2	Avg4_binary	Average4	@5.1	@5.2	Avg5_binary	Average5	@6.1	@6.2	Avg6_binary	Average6	@7.1	@7.2	Avg7_binary	Average7	V31	filter_$
1	3	2	20	1	1	3	5	2	4	3	5	3.8	0	1	1	1	2	2	0	1.4	3	3	0	3	3	3	0	3	3	4	0	3.5	1	1	0	1	4	4	1	4	1J	1
1	3	2	20	1	2	3	5	3	4	4	5	4.2	1	4	4	4	3	3	0	3.6	4	4	1	4	3	4	0	3.5	3	3	0	3	3	4	0	3.5	1	1	0	1	1J	0
1	3	2	20	1	1	2	4	4	5	5	5	4.6	1	1	1	2	4	4	0	2.4	4	4	1	4	5	5	1	5	3	3	0	3	1	1	0	1	2	2	0	2		1
1	3	2	20	1	2	2	5	5	5	5	4	4.8	1	4	4	4	5	5	1	4.4	4	4	1	4	4	4	1	4	4	4	1	4	4	5	1	4.5	5	5	1	5		0
1	3	2	20	1	1	4	6	4	6	5	5	5.2	1	3	3	3	3	3	0	3	4	4	1	4	4	4	1	4	4	4	1	4	1	1	0	1	1	1	0	1		1
1	3	2	20	1	2	4	6	4	6	6	6	5.6	1	6	6	6	6	6	1	6	5	5	1	5	6	6	1	6	4	4	1	4	5	6	1	5.5	5	5	1	5		0
2	2	2	3	1	1	3	5	3	3	4	5	4	1	1	1	1	3	3	0	1.8	3	3	0	3	1	3	0	2	3	1	0	2	1	1	0	1	4	4	1	4	2J	1
2	2	2	3	1	2	3	5	3	4	3	5	4	1	3	3	4	3	3	0	3.2	4	4	1	4	1	4	0	2.5	1	4	0	2.5	4	4	1	4	6	6	1	6	2J	0
2	2	2	3	1	1	2	5	2	5	1	4	3.4	0	1	1	1	1	1	0	1	1	3	0	2	1	2	0	1.5	1	1	0	1	1	1	0	1	1	1	0	1		1
2	2	2	3	1	2	2	5	5	5	5	5	5	1	5	4	3	4	4	1	4	4	4	1	4	4	4	1	4	3	3	0	3	5	5	1	5	5	5	1	5		0
2	2	2	3	1	1	4	6	3	6	4	5	4.8	1	4	3	4	5	5	1	4.2	5	5	1	5	4	4	1	4	3	1	0	2	1	1	0	1	1	1	0	1		1
2	2	2	3	1	2	4	6	5	6	6	6	5.8	1	6	6	6	6	6	1	6	6	6	1	6	6	6	1	6	4	6	1	5	6	6	1	6	6	6	1	6		0
3	1	1	1	2	1	3	5	3	3	2	5	3.6	0	2	1	1	2	2	0	1.6	1	3	0	2	1	1	0	1	1	1	0	1	1	1	0	1	4	4	1	4	3J	1
3	1	1	1	2	2	3	5	3	4	3	5	4	1	3	1	1	4	4	0	2.6	1	1	0	1	1	3	0	2	1	2	0	1.5	3	4	0	3.5	6	6	1	6	3J	0
3	1	1	1	2	1	2	4	2	5	1	3	3	0	1	1	3	2	2	0	1.8	3	3	0	3	1	1	0	1	1	1	0	1	1	1	0	1	1	1	0	1		1
3	1	1	1	2	2	2	5	5	5	4	5	4.8	1	4	1	3	4	4	0	3.2	1	3	0	2	2	2	0	2	1	3	0	2	1	5	0	3	5	5	1	5		0
3	1	1	1	2	1	4	6	6	6	5	6	5.8	1	4	5	5	3	3	1	4	3	3	0	3	3	3	0	3	1	1	0	1	1	1	0	1	1	1	0	1		1
3	1	1	1	2	2	4	6	6	6	6	6	6	1	3	3	5	6	6	1	4.6	6	6	1	6	4	4	1	4	1	3	0	2	2	4	0	3	6	6	1	6		0
4	3	2	7	1	1	3	5	2	4	1	5	3.4	0	1	1	1	1	1	0	1	1	1	0	1	2	2	0	2	1	2	0	1.5	1	1	0	1	2	2	0	2	4J	1
4	3	2	7	1	2	3	5	3	4	3	5	4	1	3	4	4	4	3	0	3.6	4	4	1	4	3	4	0	3.5	3	4	0	3.5	4	4	1	4	5	5	1	5	4J	0
4	3	2	7	1	1	2	4	2	5	1	3	3	0	1	1	1	1	1	0	1	1	1	0	1	1	1	0	1	1	1	0	1	1	1	0	1	1	1	0	1		1
4	3	2	7	1	2	2	5	5	5	4	5	4.8	1	5	5	5	4	4	1	4.6	4	4	1	4	4	4	1	4	4	4	1	4	4	5	1	4.5	5	5	1	5		0
4	3	2	7	1	1	4	3	2	3	2	3	2.6	0	1	1	1	1	1	0	1	1	1	0	1	3	3	0	3	1	3	0	2	1	1	0	1	1	1	0	1		1
4	3	2	7	1	2	4	6	7	6	6	6	6.2	1	5	1	4	4	4	0	3.6	6	6	1	6	6	6	1	6	4	6	1	5	5	6	1	5.5	4	6	1	5		0
5	4	2	3	1	1	3	5	2	4	2	3	3.2	0	2	1	1	2	2	0	1.6	1	1	0	1	1	2	0	1.5	1	1	0	1	1	1	0	1	3	3	0	3	5J	1
5	4	2	3	1	2	3	5	3	3	3	5	3.8	0	3	4	4	3	4	0	3.6	4	3	0	3.5	3	3	0	3	1	1	0	1	3	4	0	3.5	5	5	1	5	5J	0
5	4	2	3	1	1	2	3	1	4	1	3	2.4	0	1	1	1	1	1	0	1	1	1	0	1	1	1	0	1	1	1	0	1	1	1	0	1	1	1	0	1		1
5	4	2	3	1	2	2	5	5	5	5	5	5	1	4	4	4	4	4	1	4	4	4	1	4	3	3	0	3	3	3	0	3	5	5	1	5	5	5	1	5		0
5	4	2	3	1	1	4	5	2	3	2	3	3	0	4	3	4	2	2	0	3	3	3	0	3	2	3	0	2.5	1	1	0	1	1	1	0	1	1	1	0	1		1
5	4	2	3	1	2	4	6	3	6	4	6	5	1	5	5	5	4	4	1	4.6	4	4	1	4	3	3	0	3	1	1	0	1	5	6	1	5.5	4	6	1	5		0
6	3	2	26	1	1	3	5	3	3	3	3	3.4	0	3	2	2	3	3	0	2.6	2	2	0	2	1	1	0	1	3	2	0	2.5	1	1	0	1	1	3	0	2	6J	1
6	3	2	26	1	2	3	4	3	3	3	4	3.4	0	1	3	4	3	3	0	2.8	3	3	0	3	3	3	0	3	3	3	0	3	3	3	0	3	5	5	1	5	6J	0
6	3	2	26	1	1	2	4	1	1	1	4	2.2	0	3	3	3	2	2	0	2.6	3	2	0	2.5	1	2	0	1.5	2	1	0	1.5	1	1	0	1	2	2	0	2		1
6	3	2	26	1	2	2	4	3	4	2	4	3.4	0	2	1	4	1	1	0	1.8	4	2	0	3	3	3	0	3	2	3	0	2.5	1	5	0	3	3	3	0	3		0
6	3	2	26	1	1	4	2	2	3	3	6	3.2	0	4	3	4	3	3	0	3.4	2	3	0	2.5	2	3	0	2.5	3	3	0	3	1	1	0	1	5	4	1	4.5		1
6	3	2	26	1	2	4	3	3	2	3	4	3	0	5	3	1	3	3	0	3	2	4	0	3	2	2	0	2	4	5	1	4.5	4	5	1	4.5	4	5	1	4.5		0
7	3	2	2	1	1	3	5	2	2	2	5	3.2	0	3	2	2	3	3	0	2.6	1	3	0	2	2	2	0	2	3	1	0	2	3	1	0	2	3	5	1	4	7J	1
7	3	2	2	1	2	3	5	3	3	3	5	3.8	0	1	1	1	4	4	0	2.2	1	4	0	2.5	1	3	0	2	4	1	0	2.5	3	3	0	3	6	5	1	5.5	7J	0
7	3	2	2	1	1	2	4	3	3	3	3	3.2	0	3	1	1	2	2	0	1.8	2	2	0	2	2	2	0	2	3	1	0	2	1	1	0	1	5	5	1	5		1
7	3	2	2	1	2	2	4	3	4	3	3	3.4	0	2	1	1	1	1	0	1.2	3	2	0	2.5	1	2	0	1.5	1	1	0	1	1	4	0	2.5	5	5	1	5		0
7	3	2	2	1	1	4	4	3	4	4	3	3.6	0	4	2	2	4	4	0	3.2	3	3	0	3	2	3	0	2.5	4	1	0	2.5	1	1	0	1	5	4	1	4.5		1
7	3	2	2	1	2	4	6	6	6	4	6	5.6	1	4	4	3	5	5	1	4.2	5	5	1	5	4	4	1	4	4	2	0	3	3	3	0	3	6	6	1	6		0
8	4	2	4	1	1	3	5	2	1	2	5	3	0	1	1	3	1	1	0	1.4	1	1	0	1	2	1	0	1.5	2	3	0	2.5	1	1	0	1	3	3	0	3	8J	1
8	4	2	4	1	2	3	5	3	4	3	5	4	1	3	3	4	4	4	0	3.6	5	3	1	4	3	3	0	3	3	1	0	2	4	4	1	4	5	6	1	5.5	8J	0
8	4	2	4	1	1	2	3	1	1	1	4	2	0	1	1	1	1	1	0	1	1	1	0	1	1	1	0	1	1	4	0	2.5	1	1	0	1	1	1	0	1		1
8	4	2	4	1	2	2	5	5	5	3	5	4.6	1	3	2	4	4	5	0	3.6	4	4	1	4	3	3	0	3	1	5	0	3	5	5	1	5	5	5	1	5		0
8	4	2	4	1	1	4	6	2	1	2	6	3.4	0	4	5	1	1	1	0	2.4	2	2	0	2	2	3	0	2.5	1	4	0	2.5	1	1	0	1	3	3	0	3		1
8	4	2	4	1	2	4	6	6	4	6	6	5.6	1	4	4	4	6	6	1	4.8	6	6	1	6	3	3	1	6	1	3	0	2	6	6	1	6	6	6	1	6		0
9	4	2	2	2	1	4	4	4	1	3	2	2.8	0	1	1	1	1	3	0	1.4	4	4	1	4	3	3	0	3	2	3	0	2.5	1	1	0	1	1	1	0	1		1
9	4	2	2	2	2	4	6	6	6	5	5	5.6	1	4	5	5	4	5	1	4.6	5	5	1	5	5	4	1	4.5	5	4	1	4.5	3	4	0	3.5	4	5	1	4.5		0
10	2	2	10	1	1	4	4	3	4	3	3	3.4	0	2	3	3	1	1	0	2	4	4	1	4	4	3	0	3.5	4	4	1	4	1	1	0	1	1	1	0	1		1
10	2	2	10	1	2	4	5	5	5	5	5	5	1	5	4	5	2	5	1	4.2	5	5	1	5	5	5	1	5	5	5	1	5	4	5	1	4.5	5	5	1	5		0
11	4	2	3	1	1	4	5	5	5	4	3	4.4	1	2	3	1	1	2	0	1.8	3	3	0	3	4	4	1	4	3	4	0	3.5	1	1	0	1	1	1	0	1		1
11	4	2	3	1	2	4	5	4	5	4	5	4.6	1	5	4	5	2	2	0	3.6	4	4	1	4	4	4	1	4	4	5	1	4.5	5	5	1	5	5	5	1	5		0
12	4	2	4	1	1	4	5	4	5	4	4	4.4	1	1	1	1	1	1	0	1	4	4	1	4	4	4	1	4	4	4	1	4	1	1	0	1	1	1	0	1		1
12	4	2	4	1	2	4	5	6	5	6	6	5.6	1	5	4	4	3	2	0	3.6	5	5	1	5	5	5	1	5	6	6	1	6	5	5	1	5	5	5	1	5		0
13	2	2	15	1	1	4	2	1	1	1	2	1.4	0	2	1	1	1	1	0	1.2	3	4	0	3.5	2	3	0	2.5	2	2	0	2	1	1	0	1	1	1	0	1		1
13	2	2	15	1	2	4	5	4	5	4	3	4.2	1	4	4	4	4	5	1	4.2	4	4	1	4	4	4	1	4	1	1	0	1	3	5	1	4	4	3	0	3.5		0
14	4	2	14	1	1	4	4	3	4	2	4	3.4	0	3	1	3	1	1	0	1.8	3	3	0	3	3	4	0	3.5	1	1	0	1	1	1	0	1	1	1	0	1		1
14	4	2	14	1	2	4	5	4	4	4	4	4.2	1	3	4	2	3	1	0	2.6	5	5	1	5	4	5	1	4.5	5	5	1	5	4	5	1	4.5	3	4	0	3.5		0
15	4	2	12	2	1	4	5	2	4	4	4	3.8	0	1	4	3	1	1	0	2	4	4	1	4	4	3	0	3.5	3	1	0	2	1	1	0	1	1	1	0	1		1
15	4	2	12	2	2	4	5	4	5	5	4	4.6	1	4	5	5	5	5	1	4.8	2	5	0	3.5	5	5	1	5	4	4	1	4	5	4	1	4.5	5	5	1	5		0
16	1	1	14	2	1	4	5	5	5	5	5	5	1	4	4	4	4	4	1	4	2	2	0	2	2	2	0	2	1	4	0	2.5	3	3	0	3	3	3	0	3		1
16	1	1	14	2	2	4	5	6	5	6	6	5.6	1	6	6	6	6	6	1	6	5	5	1	5	5	5	1	5	5	5	1	5	5	5	1	5	5	5	1	5		0
17	1	1	23	1	1	2	4	3	5	3	5	4	1	3	3	3	3	3	0	3	2	3	0	2.5	3	2	0	2.5	3	3	0	3	1	1	0	1	1	1	0	1		1
17	1	1	23	1	2	2	4	4	5	4	6	4.6	1	5	6	6	4	4	1	5	4	4	1	4	4	5	1	4.5	5	5	1	5	4	4	1	4	4	4	1	4		0
17	1	1	23	1	1	4	6	6	4	6	6	5.6	1	3	3	3	3	3	0	3	3	3	0	3	2	3	0	2.5	3	3	0	3	1	1	0	1	3	3	0	3		1
17	1	1	23	1	2	4	6	6	5	5	6	5.6	1	6	6	3	5	5	1	5	6	6	1	6	6	6	1	6	5	4	1	4.5	6	6	1	6	7	6	1	6.5		0
17	1	1	23	1	1	3	6	3	1	4	5	3.8	0	3	4	3	4	3	0	3.4	4	1	0	2.5	2	2	0	2	1	4	0	2.5	0	0	0	0	1	2	0	1.5		1
17	1	1	23	1	2	3	6	3	6	5	6	5.2	1	4	4	5	4	4	1	4.2	4	3	0	3.5	4	5	1	4.5	4	4	1	4	4	5	1	4.5	3	4	0	3.5		0
18	4	2	9	2	1	2	4	3	5	4	5	4.2	1	1	1	4	3	3	0	2.4	2	3	0	2.5	1	2	0	1.5	1	1	0	1	1	1	0	1	1	1	0	1		1
18	4	2	9	2	2	2	6	4	6	5	6	5.4	1	4	4	5	4	4	1	4.2	4	4	1	4	5	4	1	4.5	3	4	0	3.5	5	3	1	4	5	5	1	5		0
18	4	2	9	2	1	4	6	5	3	6	6	5.2	1	3	3	3	3	3	0	3	2	4	0	3	2	1	0	1.5	2	4	0	3	1	1	0	1	3	2	0	2.5		1
18	4	2	9	2	2	4	6	6	5	7	6	6	1	6	6	6	6	6	1	6	6	6	1	6	6	5	1	5.5	6	6	1	6	6	6	1	6	5	6	1	5.5		0
18	4	2	9	2	1	3	4	3	5	4	5	4.2	1	1	1	4	4	4	0	2.8	2	2	0	2	1	2	0	1.5	1	4	0	2.5	1	1	0	1	1	1	0	1		1
18	4	2	9	2	2	3	6	3	6	5	6	5.2	1	4	4	5	4	4	1	4.2	4	4	1	4	3	3	0	3	1	6	0	3.5	5	3	1	4	4	3	0	3.5		0
