# Supplementary material for: Increased competency of registered dietitian nutritionists in physical examination skills after simulation-based education in the United States
Source: J Educ Eval Health Prof. 2020 Dec 14;17:40. doi: 10.3352/jeehp.2020.17.40 (PMC7857069; doi:10.3352/jeehp.2020.17.40)
Supplement: Supplementary file 2 [file jeehp-17-40-dataset2.xlsx]

## Sheet: CompetenceChangeTtest
C1Pre	C1Post	Diff1	C2Pre	C2Post	Diff2	C3Pre	C3Post	Diff3	C4Pre	C4Post	Diff4	C5Pre	C5Post	Diff5	C6Pre	C6Post	Diff6	C7Pre	C7Post	Diff7	YrsCat	NFPECode	Degree
5.2	5.6	0.4	3	6	3	4	5	1	4	6	2	4	4	0	1	5.5	4.5	1	5	4	4	3	1
4.8	5.8	1	4.2	6	1.8	5	6	1	4	6	2	2	5	3	1	6	5	1	6	5	1	2	1
5.8	6	0.2	4	4.6	0.6	3	6	3	3	4	1	1	2	1	1	3	2	1	6	5	1	1	2
2.6	6.2	3.6	1	3.6	2.6	1	6	5	3	6	3	2	5	3	1	5.5	4.5	1	5	4	2	3	1
3	5	2	3	4.6	1.6	3	4	1	2.5	3	0.5	1	1	0	1	5.5	4.5	1	5	4	1	4	1
3.2	3	-0.2	3.4	3	-0.4	2.5	3	0.5	2.5	2	-0.5	3	4.5	1.5	1	4.5	3.5	4.5	4.5	0	4	3	1
3.6	5.6	2	3.2	4.2	1	3	5	2	2.5	4	1.5	2.5	3	0.5	1	3	2	4.5	6	1.5	1	3	1
3.4	5.6	2.2	2.4	4.8	2.4	2	6	4	2.5	6	3.5	2.5	2	-0.5	1	6	5	3	6	3	1	4	1
2.8	5.6	2.8	1.4	4.6	3.2	4	5	1	3	4.5	1.5	2.5	4.5	2	1	3.5	2.5	1	4.5	3.5	1	4	2
3.4	5	1.6	2	4.2	2.2	4	5	1	3.5	5	1.5	4	5	1	1	4.5	3.5	1	5	4	3	2	1
4.4	4.6	0.2	1.8	3.6	1.8	3	4	1	4	4	0	3.5	4.5	1	1	5	4	1	5	4	1	4	1
4.4	5.6	1.2	1	3.6	2.6	4	5	1	4	5	1	4	6	2	1	5	4	1	5	4	1	4	1
1.4	4.2	2.8	1.2	4.2	3	3.5	4	0.5	2.5	4	1.5	2	1	-1	1	4	3	1	3.5	2.5	3	2	1
3.4	4.2	0.8	1.8	2.6	0.8	3	5	2	3.5	4.5	1	1	5	4	1	4.5	3.5	1	3.5	2.5	3	4	1
3.8	4.6	0.8	2	4.8	2.8	4	3.5	-0.5	3.5	5	1.5	2	4	2	1	4.5	3.5	1	5	4	3	4	2
5	5.6	0.6	4	6	2	2	5	3	2	5	3	2.5	5	2.5	3	5	2	3	5	2	3	1	2
5.6	5.6	0	3	5	2	3	6	3	2.5	6	3.5	3	4.5	1.5	1	6	5	3	6.5	3.5	4	1	1
5.2	6	0.8	3	6	3	3	6	3	1.5	5.5	4	3	6	3	1	6	5	2.5	5.5	3	2	4	2
#NULL!	#NULL!	#NULL!	#NULL!	#NULL!	#NULL!	#NULL!	#NULL!	#NULL!	#NULL!	#NULL!	#NULL!	#NULL!	#NULL!	#NULL!	#NULL!	#NULL!	#NULL!	#NULL!	#NULL!	#NULL!	#NULL!	#NULL!	#NULL!
#NULL!	#NULL!	#NULL!	#NULL!	#NULL!	#NULL!	#NULL!	#NULL!	#NULL!	#NULL!	#NULL!	#NULL!	#NULL!	#NULL!	#NULL!	#NULL!	#NULL!	#NULL!	#NULL!	#NULL!	#NULL!	#NULL!	#NULL!	#NULL!
#NULL!	#NULL!	#NULL!	#NULL!	#NULL!	#NULL!	#NULL!	#NULL!	#NULL!	#NULL!	#NULL!	#NULL!	#NULL!	#NULL!	#NULL!	#NULL!	#NULL!	#NULL!	#NULL!	#NULL!	#NULL!	#NULL!	#NULL!	#NULL!
#NULL!	#NULL!	#NULL!	#NULL!	#NULL!	#NULL!	#NULL!	#NULL!	#NULL!	#NULL!	#NULL!	#NULL!	#NULL!	#NULL!	#NULL!	#NULL!	#NULL!	#NULL!	#NULL!	#NULL!	#NULL!	#NULL!	#NULL!	#NULL!
#NULL!	#NULL!	#NULL!	#NULL!	#NULL!	#NULL!	#NULL!	#NULL!	#NULL!	#NULL!	#NULL!	#NULL!	#NULL!	#NULL!	#NULL!	#NULL!	#NULL!	#NULL!	#NULL!	#NULL!	#NULL!	#NULL!	#NULL!	#NULL!
#NULL!	#NULL!	#NULL!	#NULL!	#NULL!	#NULL!	#NULL!	#NULL!	#NULL!	#NULL!	#NULL!	#NULL!	#NULL!	#NULL!	#NULL!	#NULL!	#NULL!	#NULL!	#NULL!	#NULL!	#NULL!	#NULL!	#NULL!	#NULL!
#NULL!	#NULL!	#NULL!	#NULL!	#NULL!	#NULL!	#NULL!	#NULL!	#NULL!	#NULL!	#NULL!	#NULL!	#NULL!	#NULL!	#NULL!	#NULL!	#NULL!	#NULL!	#NULL!	#NULL!	#NULL!	#NULL!	#NULL!	#NULL!
#NULL!	#NULL!	#NULL!	#NULL!	#NULL!	#NULL!	#NULL!	#NULL!	#NULL!	#NULL!	#NULL!	#NULL!	#NULL!	#NULL!	#NULL!	#NULL!	#NULL!	#NULL!	#NULL!	#NULL!	#NULL!	#NULL!	#NULL!	#NULL!
#NULL!	#NULL!	#NULL!	#NULL!	#NULL!	#NULL!	#NULL!	#NULL!	#NULL!	#NULL!	#NULL!	#NULL!	#NULL!	#NULL!	#NULL!	#NULL!	#NULL!	#NULL!	#NULL!	#NULL!	#NULL!	#NULL!	#NULL!	#NULL!
